# Supplementary material for: Metal–Phenolic Film Coated Quartz Crystal Microbalance as a Selective Sensor for Methanol Detection in Alcoholic Beverages
Source: Micromachines (Basel). 2023 Jun 20;14(6):1274. doi: 10.3390/mi14061274 (PMC10302850; doi:10.3390/mi14061274)
Supplement: Supplementary file 1 [file micromachines-14-01274-s001.zip]

Archive with 1 entries (1 files):
- micromachines-2397423-supplementary.pdf
